# Supplementary material for: Effect of pH and buffer on substrate binding and catalysis by cis-aconitate decarboxylase
Source: Sci Rep. 2025 Feb 11;15:5076. doi: 10.1038/s41598-025-89341-1 (PMC11814083; doi:10.1038/s41598-025-89341-1)
Supplement: Supplementary file 1 — Supplementary Material 1 [file 41598_2025_89341_MOESM1_ESM.xlsx]

## Sheet: Fig. 2, Fig. S1
Fig. 2, Fig. S1
hACOD1
pH 6.5
[S](mM)	Enzyme rate (s-1)
	Bis-Tris			HEPES			MOPS			Phosphate
	i153	K03	K07	K59	K66	K67	K82-1	K82-2	K83	i110	i124	i163
0.01					0.43	0.53	0.201	0.201	0.1
0.02				0.54	0.6	0.66	0.402	0.402	0.402
0.05				0.85	0.7		0.602	0.502	0.703
0.1	0.53	0.42	0.42	1.07	0.97	0.97	0.703	0.602	0.903	0.2785	0.2821	0.2609
0.2	0.7	0.64	0.6	1.11	1.05	1.08				0.4412	0.4714	0.4011
0.5	0.8	0.7	0.76	1.17	1.06	1.04	0.924	0.803	1.124	0.6798	0.7213	0.6845
1	0.86	0.8	0.86	1.18	1.09	1.08	1.024	0.964	1.185	0.8374	0.8754	0.7878
2	0.9	0.89	0.96	1.3	1.11	1.1	1.054	1.014	1.225	0.923	0.9698	0.9153
5	0.89	0.93	1.06	1.28						0.9778	1.0367	0.9355
10	0.89	0.94	0.95							0.9997	1.0553	0.9919
pH 7.0
[S](mM)	Enzyme rate (s-1)
	Bis-Tris			HEPES			MOPS			Phosphate
	K07	K14-1	K14-2	K82-1	K82-2	K83	K80	K83-1	K83-2	K09	K10	K21
0.02				0.402	0.402	0.402	0.482	0.402	0.402
0.05	0.2	0.39	0.26	0.602	0.602	0.602	0.642	0.602	0.602
0.1	0.43	0.72	0.51	0.602	0.803	1.004	0.964	0.843	0.883
0.2	0.59	0.86	0.77
0.5	0.68	0.93	0.85	1.084	1.104	1.305	1.205	1.165	1.185	0.28	0.25	0.12
1	0.83	1.04	1.01	1.165	1.124	1.305	1.205	1.205	1.195	0.41	0.33	0.44
2	0.94	1.13	1.07							0.7	0.59	0.7
5	1	1.17	1.13	1.275	1.154	1.305	1.205	1.225	1.185	0.76	0.66	0.85
10	0.96	1.16	1.1							0.81	0.7	0.91
pH 7.5
[S](mM)	Enzyme rate (s-1)
	Bis-Tris			HEPES			MOPS			Phosphate
	K07	K12	K14	K67-1	K67-2	K76	K12	K13	K58	K12	K13	K21
0.1	0.17	0.14		0.53	0.49	0.562
0.2	0.37	0.27	0.23	0.65	0.65	0.803	0.28	0.28	0.47
0.5	0.59	0.61	0.55	0.96	1.01	1.004	0.59	0.52	0.6	0.13	0.1	0.07
1	0.74	0.82	0.8	0.98	1.01	1.154	0.76	0.69	0.76	0.29	0.29	0.37
2	0.9	0.9	0.92	1.12	1.08	1.185	0.89	0.77	0.93	0.49	0.45	0.57
5	0.97	1	1.02	1.1	1.19	1.375	0.94	0.86	1	0.75	0.73	0.84
10	0.97	1.01	1.04	1.3		1.159	0.96	0.92	0.95	0.91	0.89	0.99
mACOD1
pH 6.5
[S](mM)	Enzyme rate (s-1)
	Bis-Tris			HEPES			MOPS			Phosphate
	K17	K18	K29	K74	K75	K79	K77	K79-1	K79-2	K26	K27	K28
0.02	1.0857	1.1333	0.91					1.61	1.61
0.05	1.93	2.1693	2.06		2.02	2.22	2.89	3.63	3.83
0.1	2.8582	3.0548	2.92	3.53	2.92	3.63	4.93	4.84	4.84	1.19	1.22	0.99
0.2	3.7828	3.8981	3.57	4.44	5.34	4.44	5.12	5.85	5.04	2.16	2.2	2.05
0.5	4.6974	4.9515	4.04	5.24	6.05	4.94	5.51	5.85	5.65	3.95	3.37	3.44
1				5.4	5.81	4.68	5.58	6.21	5.73	4.94	5	4.54
2	5.6703	5.7718	4.58	5.81	6.13	4.8	5.26	5.97	5.77	5.67	5.44	4.71
5	6.4236	6.4238	4.99	5.53	6.17	5.38	5.43	6.51	6.13	6.33	5.82	5.84
10	6.4684	6.7237	5.33	5.61	5.18					6.68	6.19	6.24
pH 7.0
[S](mM)	Enzyme rate (s-1)
	Bis-Tris			HEPES			MOPS			Phosphate
	K17	K18	K29	K44-2	K46-1	K48-1	K573	K63	K64	K26	K27	K28
0.02	2.27	2.17	1.92					2.77	3.06
0.05	3.93	3.84	3.7				3.68	4.59	3.94
0.1	4.75	4.89	4.52	2.76	2.73	2.99	4.95	5.33	4.7	0.51	0.51	0.38
0.2	5.68	5.5	5.7	3.92	3.41	3.61	5.77	5.8	5.2	1.06	0.94	0.87
0.5	6.31	6.61	6.47	4.37	4.29	4.27	6.16	6.22	6.04	2.19	2.18	1.96
1				5.55	5.47	5.8	5.72	6.8	6.57	3.92	3.85	3.08
2	7.43	7.38	6.97	5.81	6.25	6.34	6.22	6.88	6.76	5.37	5.36	4.55
5	8.26	8.04	7.23	6.04	6.08	6.49	6.57	7.22	6.82	7.19	6.84	6.57
10	8.36	8.19	7.28	7.38	7.19	7.36				8.27	7.96	7.25
pH 7.5
[S](mM)	Enzyme rate (s-1)
	Bis-Tris			HEPES			MOPS			Phosphate
	K39	K50	i162	K52	K62	K65	K16	K51	K53	K26	K27	K28
0.1	1.84	1.97	2.5321	3.03	3.06	2.17	2.23	2.42	2.58
0.2	3.23	3.34	3.8413	2.71	3.76	5.27	3.91	3.68	3.68	0.41	0.33	0.47
0.5	5.01	4.7	5.3268	6.35	5.89	5.05	5.64	5.22	5.21	1	0.99	1
1		5.61	6.2584	6.89	6.88	7.16	6.55	5.92	5.84	2.01	2.15	1.94
2	6.34	6.32	6.7513	7.3	7.8	7.85	7.15	6.65	6.61	3.43	3.25	3.12
5	7.42	7.36	7.3773	8	7.78	8.45	8.39	7.23	7.09	5.83	5.62	5.58
10	7.99	7.69	7.669	7.97	8.04		8.68	7.3	7.2	7.53	7.58	7.32
aCAD
pH 6.5
[S](mM)	Enzyme rate (s-1)
	Bis-Tris			HEPES			MOPS			Phosphate
	K92	K94-1	K94-2	K95-1	K95-2	K93	K92	K94-1	K94-2	K33	K95-1	K95-2
0.1		0.44	0.42	0.21	0.18	0.21		0.49	0.45		0.08	0.08
0.2	0.77	0.87	0.82	0.27	0.24	0.25	0.72	0.89	0.81	0.11	0.15	0.15
0.5	1.86	1.86	1.64	0.3	0.3	0.31	1.22	1.62	1.42	0.26	0.36	0.35
1		2.46	2.37	0.35	0.33	0.36		2.16	1.95	0.58	0.75	0.71
2	2.79	2.73	2.51	0.35	0.35	0.38	1.71	2.05	1.86	1.01	1.27	1.2
5	2.93	2.76	2.68	0.36	0.35	0.39	1.58	2	1.9	1.97	2.36	2.14
10	2.84	2.69	2.77	0.37	0.38	0.45	1.92	1.84	1.75	2.79	3.29	3.32
pH 7.0
[S](mM)	Enzyme rate (s-1)
	Bis-Tris			HEPES			MOPS			Phosphate
	K92	K94-1	K94-2	K95-1	K95-2	K93	K92	K94-1	K94-2	K33	K95-1	K95-2
0.1		0.14	0.14	0.1	0.1	0.07		0.1	0.09		0.02	0.02
0.2	0.2	0.27	0.26	0.16	0.15	0.11	0.17	0.2	0.16		0.04	0.04
0.5	0.57	0.69	0.63	0.27	0.23	0.25	0.32	0.37		0.11	0.11	0.11
1		1.38	1.3	0.48	0.47	0.45		0.68	0.64	0.13	0.25	0.23
2	1.59	1.88	1.73	0.57	0.52	0.52	0.74	0.75	0.69	0.43	0.42	0.41
5	1.98	2.21	2.13	0.6		0.61	0.91	0.85	0.75	0.89	0.92	0.85
10	2.18	2.23	2.15	0.57	0.56	0.62	1.03	0.87	0.82	1.51	1.63	1.54
pH 7.5
[S](mM)	Enzyme rate (s-1)
	Bis-Tris			HEPES			MOPS			Phosphate
	K92	K94-2	K94-2	K95-1	K95-2	K93	K93	K94-1	K94-2	K93	K95-2
0.1		0.02	0.02	0.02	0.02	0.02	0.01	0.01	0.01
0.2	0.04	0.03	0.04	0.03	0.03	0.02	0.02	0.02	0.02	0.01	0.01
0.5	0.08	0.08	0.08	0.05	0.05	0.06	0.03	0.04	0.04	0.02	0.03
1		0.17	0.15	0.15		0.17	0.05	0.09	0.09	0.04	0.06
2	0.26	0.29	0.28	0.2	0.18	0.22	0.09	0.14	0.13	0.09	0.12
5	0.6	0.51	0.47	0.21	0.27	0.27	0.14	0.15	0.21	0.21	0.3
10	0.72	0.58	0.58	0.27	0.29	0.32	0.17	0.25	0.24	0.4	0.56

## Sheet: Fig. 3
Fig. 3
50 mM buffer, 100 mM NaCl, pH 7.5
hACOD1
[S](mM)	Enzyme rate (s-1)
	Bis-Tris			HEPES			MOPS
	K89-1	K89-2	K89-3	K89-1	K89-2	K89-3	i176	i179	i180
0.1	0.128	0.128	0.125	0.123	0.12	0.123	0.1528	0.1397	0.1555
0.2	0.219	0.219	0.231	0.223	0.217	0.219	0.2688	0.2503	0.2635
0.5	0.423	0.423	0.466	0.434	0.429	0.406	0.4743	0.4427	0.4691
1	0.58	0.588	0.603	0.556	0.559	0.559	0.6377	0.6008	0.6377
2	0.706	0.722	0.717	0.669	0.659	0.654	0.7642	0.7379	0.7431
5	0.822	0.822	0.806	0.748	0.754	0.78	0.8275	0.8116	0.8275
10	0.822	0.812	0.833	0.733	0.748	0.769	0.8696	0.8222	0.8433
mACOD1
[S](mM)	Enzyme rate (s-1)
	Bis-Tris			HEPES			MOPS
	K88-1	K88-2	K88-3	K88-1	K88-2	K88-3	K88-1	K88-2	K88-3
0.1	1.046	1.071	1.084	1.273	1.273	1.235	1.16	1.122	1.134
0.2	1.928	1.954	1.979	2.319	2.357	2.269	2.067	2.105	1.941
0.5	3.529	3.512	3.764	4.352	4.386	4.201	3.983	4.117	3.63
1	5.369	5.293	5.596	5.823	5.823	5.823	5.546	5.546	5.369
2	6.907	6.655	7.108	7.26	7.159	7.058	7.36	7.26	6.806
5	8.016	7.865	7.814	8.268	8.369	8.016	8.217	8.117	7.915
10	8.52	8.47	8.318	8.419	8.318	8.318	8.369	8.369	8.167
KM (mM)
	Bis-Tris			HEPES			MOPS
hACOD1	0.5614	0.5457	0.4973	0.4544	0.4792	0.53	0.461	0.4872	0.4501
mACOD1	0.7508	0.7493	0.6469	0.554	0.545	0.5555	0.6365	0.6159	0.6825
kcat (s-1)
	Bis-Tris			HEPES			MOPS
hACOD1	0.8939	0.8917	0.8871	0.7994	0.81	0.835	0.9166	0.8857	0.8985
mACOD1	9.251	9.098	8.975	9.078	9.03	8.896	9.185	9.088	8.907
kcat / KM (M-1 s-1)
	Bis-Tris			HEPES			MOPS
hACOD1	1592.27	1634.05	1783.83	1759.24	1690.32	1575.47	1988.29	1817.94	1996.22
mACOD1	12321.5	12142	13873.9	16386.3	16568.8	16014.4	14430.5	14755.6	13050.5

## Sheet: Fig. 4
Fig. 4
hACOD1 (Fig. S2)
	Enzyme rate (s-1)
[cis-Aconitate] (mM)	pH 5.5			pH 6.0			pH 6.5			pH 7.0			pH 7.5			pH 7.75			pH 8.0			pH 8.25
	i248-1	i248-2		i248-1	i247-2		i192	i207	i210	i198	i206		i176	i179	i180	i265-1	i265-2	i265-3	i248-1	i248-2	i265-1	i265-2	i265-3
0.1	0.1897	0.1752		0.2609	0.2675		0.3478	0.3584	0.3426	0.2872	0.2846		0.1528	0.1397	0.1555	0.0435	0.0435	0.0474	0.0211	0.0198		0.0066	0.0066	0.0066
0.2	0.2398	0.2253		0.3584	0.3544		0.506	0.4796	0.4717	0.4401	0.4085		0.2688	0.2503	0.2635	0.0632	0.0632	0.0672	0.0369	0.0369		0.0105	0.0105	0.0119
0.5	0.3865	0.3637		0.5885	0.5903		0.7537	0.6904	0.6641	0.6746	0.6483		0.4743	0.4427	0.4691	0.1159	0.1177	0.1212	0.0931	0.0966		0.0211	0.0211	0.0211
1	0.4849	0.4981		0.7115	0.7036		0.9012	0.8116	0.7589	0.78	0.7484		0.6377	0.6008	0.6377	0.3004	0.3083	0.3136	0.1818	0.1792		0.0685	0.0632	0.0685
2	0.5692	0.5481		0.7906	0.7589		0.9065	0.8275	0.8327	0.8327	0.8222		0.7642	0.7379	0.7431	0.4374	0.448	0.4585	0.3057	0.3057		0.1265	0.1265	0.1318
5	0.6641	0.6324		0.9171	0.8591		0.9487	0.8222	0.8749	0.896	0.8643		0.8275	0.8116	0.8275	0.6588	0.6746	0.6957	0.5376	0.5112		0.3004	0.311	0.332
10	0.7379	0.643		0.9118	0.8643		0.9065	0.9381	0.896	0.9381	0.9487		0.8696	0.8222	0.8433	0.8169	0.7642	0.8222	0.7062	0.6799		0.527	0.5323	0.5587
mACOD1 (Fig. S3)
	Enzyme rate (s-1)
[cis-Aconitate] (mM)	pH 5.5			pH 6.0			pH 6.5			pH 7.0			pH 7.5			pH 7.75			pH 8.0			pH 8.25
	i240-1	i240-2		i240-1	i240-2		i229-1	i229-2	i229-3	i229-1	i229-2	i229-3	i211	i217	i218	i264-1	i264-2	i264-3	i233-1	i233-2	i233-3	i264-1	i264-2	i264-3
0.05	0.1638	0.1512		1.588	1.5754
0.1	0.2521	0.2647		2.2938	2.2812		3.655	3.6298	3.7054	2.8484	2.9492	3.0752	1.16	1.122	1.134	0.4285	0.4285	0.4537	0.1512	0.1512	0.1512	0.0504	0.0504	0.0504
0.2	0.4033	0.4033		2.756	2.7391		4.3104	4.4616	4.5624	4.1339	4.1591	4.4364	2.067	2.105	1.941	0.857	0.8318	0.857	0.3025	0.3025	0.3025	0.1008	0.126	0.1512
0.5	0.731	0.7562		3.3273	3.2769		5.1926	5.4447	5.4447	5.848	6.0496	6.4025	3.983	4.117	3.63	1.9157	1.8149	1.7645	0.8066	0.8066	0.8066	0.3025	0.3025	0.3025
1	1.1595	1.2099		3.4281	3.529		5.7472	5.8984	5.9488	6.8563	6.9067	7.2092	5.546	5.546	5.369	3.2769	3.0248	3.1257	1.462	1.4116	1.4116	0.605	0.6554	0.7058
2	1.6637	1.6637		3.6298	3.6298		5.7976	5.9488	5.9488	7.2596	7.3604	7.7637	7.36	7.26	6.806	4.6885	4.4364	4.5372	2.6719	2.7728	2.6719	1.3108	1.3108	1.3612
5	2.4199	2.5711		3.9323	3.8819		5.7976	6.2009	6.0496	7.4612	7.6629	7.1588	8.217	8.117	7.915	6.453	6.3017	6.5034	5.0414	5.0414	5.2934	3.0248	3.2265	3.2265
10	3.0248	3.0752		4.386	4.2852		6.1505	6.2513	6.3017	7.6629	7.8141	8.6207	8.369	8.369	8.167	7.3604	7.2596	7.4612	6.6546	6.8563	7.31	5.0414	5.3943	5.6463
aCAD (Fig. S4)
	Enzyme rate (s-1)
[cis-Aconitate] (mM)	pH 5.5			pH 6.0			pH 6.5			pH 7.0			pH 7.5
	K104	K105		K104	K105		K104	K105		K104	K105		K104	K105
0.1	0.1082	0.1014		0.3948	0.4002		0.315	0.3286		0.1001	0.0865		0.0095	0.0108
0.2	0.1406	0.1298		0.7166	0.6882		0.6463	0.626		0.1933	0.1933		0.0189	0.0203
0.5	0.2073	0.2019		1.1051	1.0636		1.4945	1.3485		0.4867	0.4561		0.0505	0.0487
1	0.2596	0.265		1.2087	1.1979		2.0281	1.8631		0.8978	0.8897		0.0919	0.0946
2	0.2975	0.2812		1.2114	1.2223		2.12	2.1308		1.471	1.3304		0.1839	0.1677
5	0.3515	0.3624		1.2223	1.2277		2.3147	2.3796		2.0335	1.947		0.4056	0.4164
10	0.4002	0.3894		1.2493	1.1898		2.4553	2.3959		2.3201	2.2282		0.7031	0.6382
hACOD1 [His159Ala]
	Enzyme rate (s-1)
[cis-Aconitate] (mM)	pH 5.5			pH 6.0			pH 6.5			pH 7.0			pH 7.5			pH 7.75			pH 8.0			pH 8.25
		K101	K102		K101	K102	K100	K101	K102	K100	K101	K102	K100	K101	K102	K100	K101	K102	K100	K101	K102	K100	K101	K102
0.05		0.03	0.0358		0.0427	0.0432		0.03	0.0321		0.0126	0.0155		0.004	0.0026		0.0011	0.0011		0.0005	0.0005		0	0
0.1		0.0443	0.0553		0.0622	0.0654		0.0511	0.0532	0.029	0.0232	0.0261	0.0074	0.0074	0.0071	0.0024	0.0021	0.0021	0.0011	0.0005	0.0011	0.0011	0.0005	0.0005
0.2		0.0611	0.0752		0.0808	0.0871		0.0717	0.0794	0.0514	0.0379	0.0457	0.0142	0.0123	0.0137	0.0047	0.0039	0.0042	0.0021	0.0014	0.0014	0.0005	0.0007	0.0007
0.5		0.0875	0.1044		0.1044	0.1086		0.1001	0.1022	0.0907	0.0696	0.0733	0.0302	0.0258	0.03	0.0105	0.009	0.0095	0.0046	0.0032	0.0042	0.0018	0.0011	0.0011
1		0.1033	0.1265		0.1138	0.1223		0.1138	0.1181	0.1149	0.0917	0.0938	0.0416	0.0422	0.0506	0.0148	0.0169	0.019	0.0063	0.0074	0.0084	0.0032	0.0021	0.0021
2		0.1181	0.1476		0.1181	0.1286		0.1202	0.1307	0.1307	0.1086	0.1159	0.0685	0.0611	0.0654	0.0295	0.0295	0.0253	0.0148	0.0148	0.0126	0.0063	0.0042	0.0042
5		0.1307	0.1497		0.1265	0.1328		0.1307	0.1244	0.1476	0.1254	0.1096	0.1022	0.0864	0.0875	0.058	0.0548	0.0506	0.0295	0.0295	0.0274	0.0169	0.0126	0.0148
10		0.1349	0.1623		0.1244	0.1286		0.1286	0.1307	0.1465	0.1297	0.1297	0.1075	0.1001	0.1065	0.0759	0.0769	0.078	0.0538	0.0527	0.0517	0.0316	0.0285	0.0348
hACOD1
pH	kcat (s-1)			KM (mM)
5.5	0.7279	0.6667		0.4287	0.3702
6	0.9421	0.8873		0.3065	0.2664
6.5	0.9776	0.9076	0.9047	0.1668	0.1618	0.1771
7	0.9457	0.9359		0.2221	0.2421
7.5	0.9166	0.8857	0.8985	0.461	0.4872	0.4501
7.75	1.046	0.9659	1.047	2.843	2.374	2.616
8	1.052	0.986		4.86	4.547
8.25	2.384	2.325	2.297	35.15	33.48	30.87
mACOD1
pH	kcat (s-1)			KM (mM)
5.5	3.566	3.673		2.114	2.111
6	3.98	3.953		0.08203	0.08137
6.5	6.028	6.27	6.238	0.0709	0.07577	0.07015
7	7.838	7.989	8.24	0.1726	0.1722	0.1626
7.5	9.185	9.088	8.907	0.6365	0.6159	0.6825
7.75	8.623	8.63	8.924	1.688	1.871	1.912
8	10.7	11.22	12.89	5.918	6.271	7.5
8.25	17.4	20.33	24.78	24.38	27.5	33.82
aCAD
pH	kcat (s-1)			KM (mM)
5.5	0.3843	0.3845		0.3949	0.4277
6	1.318	1.299		0.1633	0.1659
6.5	2.603	2.61		0.437	0.4981
7	2.856	2.753		2.107	2.192
7.5	2.527	1.678		25.98	16.08
8
hACOD1 [His159Ala]
pH	kcat (s-1)			KM (mM)
5.5		0.1339	0.1596		0.2333	0.2185
6		0.1261	0.1335		0.1043	0.1052
6.5		0.1322	0.1336		0.1645	0.1456
7	0.1561	0.1368	0.1291	0.3837	0.4967	0.3706
7.5	0.1315	0.1176	0.1191	1.83	1.797	1.523
7.75	0.1245	0.1278	0.1432	6.193	6.64	8.597
8	0.2114	0.1853	0.2403	29.5	25.34	36.82

## Sheet: Fig. S6
Fig. S6
Bis-Tris
	Temperature (°C)	pH
	21.1	6.46
	24.2	6.42
	27	6.38
	29.8	6.34
	33	6.29
	36.4	6.23
HEPES
	Temperature (°C)	pH
	20	6.5
	24.2	6.47
	27	6.44
	32	6.39
	36.5	6.34
	37.9	6.31
MOPS
	Temperature (°C)	pH
	20.5	6.45
	22.4	6.43
	27.3	6.38
	32.9	6.32
	36.6	6.27
Phosphate
	Temperature (°C)	pH
	23.5	6.5
	26	6.5
	28.5	6.5
	30.5	6.49
	34.5	6.49
	38.5	6.49

## Sheet: Table 2
Table 2
Sample-No.	Description	cis-Aconitate pmol/sample	Protein μg	cis-Aconitate pmol/μg protein	Cell number extrapolated from amount of protein per sample	cis-Aconitate μM
1	Ctrl-1	85.2	245.243	0.347411	555432	14.884
2	Ctrl-2	82	227.845	0.359894	516738	15.3976
3	Ctrl-3	95.8	270.097	0.354687	610710	15.2209
4	Ctrl-4	58.8	160.611	0.366103	367201	15.5376
5	Ctrl-5	58.6	211.919	0.276521	481315	11.8135
6	Ctrl-6	55.7	188.17	0.296008	428497	12.613
7	Ctrl-7	91.7	249.955	0.366866	565913	15.7228
8	Ctrl-8	91.3	210.391	0.433955	477917	18.5365
9	Ctrl-9	139	220.382	0.630724	500138	26.9672
10	LPS/IFNg-1	49.3	177.029	0.278485	403717	11.8489
11	LPS/IFNg-2	50.6	196.086	0.258049	446103	11.0059
12	LPS/IFNg-3	42	221.887	0.189285	503486	8.09416
13	LPS/IFNg-4	73.3	213.188	0.343828	484139	14.6908
14	LPS/IFNg-5	77.3	229.174	0.337299	519693	14.4325
15	LPS/IFNg-6	67.4	272.735	0.247127	616577	10.6068
